# Supplementary material for: Interaction Between PHF8 and a Segment of KDM2A, Which Is Controlled by the Phosphorylation Status at a Specific Serine in an Intrinsically Disordered Region of KDM2A, Regulates rRNA Transcription and Cell Proliferation in a Breast Cancer Cell Line
Source: Biomolecules. 2025 May 2;15(5):661. doi: 10.3390/biom15050661 (PMC12109296; doi:10.3390/biom15050661)
Supplement: Supplementary file 1 [file biomolecules-15-00661-s001.zip]

Archive with 2 entries (2 files):
- biomolecules-3581530-supplementary S1-S9.pdf
- biomolecules-3581530-supplementary S10 original WB.pdf
